# Supplementary material for: 3D Porous Collagen Matrices—A Reservoir for In Vitro Simultaneous Release of Tannic Acid and Chlorhexidine
Source: Pharmaceutics. 2022 Dec 26;15(1):76. doi: 10.3390/pharmaceutics15010076 (PMC9865545; doi:10.3390/pharmaceutics15010076)
Supplement: Supplementary file 1 [file pharmaceutics-15-00076-s001.zip]

Archive with 1 entries (1 files):
- pharmaceutics-2092853-supplementary.pdf
